# Supplementary material for: Association of host protein VARICOSE with HCPro within a multiprotein complex is crucial for RNA silencing suppression, translation, encapsidation and systemic spread of potato virus A infection
Source: PLoS Pathog. 2020 Oct 12;16(10):e1008956. doi: 10.1371/journal.ppat.1008956 (PMC7581364; doi:10.1371/journal.ppat.1008956)
Supplement: S1 Data — (XLSX) [file ppat.1008956.s020.xlsx]

## Sheet: Fig 2A
Samples	Normalized RLUC activity	Avg Rluc	SD		TTest
PVAΔHCPro	5335.96	19223.1	13915.4
	19166.7
	33166.7
PVAWD	3.4368e+06	5.26347e+06	1.5881e+06	PVAΔHCPro vs PVAWD
	6.03715e+06				0.0287925
	6.31647e+06
PVAWT	2.16943e+07	2.05992e+07	1.96525e+06	PVAWD vs PVAWT
	1.83304e+07				0.0123856
	2.1773e+07

## Sheet: Fig 2B
Samples	Normalized RLUC activity	Avg Rluc	SD	TTest
PVAΔHCPro + GUS	877881	853998	242764
	1.17631e+06
	759712
	602090
PVAΔHCPro + HCProSDM	788611	460592	236277	0.116929
	318265			(PVAΔHCPro + GUS) vs (PVAΔHCPro + HCProSDM)
	261947
	473543
PVAΔHCPro + HCPro4EBM	699101	956546	268535	0.6565
	1.0094e+06			(PVAΔHCPro + GUS) vs (PVAΔHCPro + HCPro4EBM)
	807513
	1.31017e+06
PVAΔHCPro + HCProWD	1.56783e+06	1.91986e+06	331516	0.0131494	0.00919624	0.000667782
	2.1644e+06			(PVAΔHCPro + GUS) vs (PVAΔHCPro + HCProWD)	(PVAΔHCPro + HCProSDM) vs (PVAΔHCPro + HCProWD)	(PVAΔHCPro + HCPro4EBM) vs (PVAΔHCPro + HCProWD)
	1.70885e+06
	2.23838e+06
PVAΔHCPro + HCProWT	6.39086e+06	6.41037e+06	471707	0.000337683	0.000256018	0.000485481	0.00118763
	6.04093e+06			(PVAΔHCPro + GUS) vs (PVAΔHCPro + HCProWT)	(PVAΔHCPro + HCProSDM) vs (PVAΔHCPro + HCProWT)	(PVAΔHCPro + HCPro4EBM) vs (PVAΔHCPro + HCProWT)	(PVAΔHCPro + HCProWD) vs (PVAΔHCPro + HCProWT)
	7.08182e+06
	6.12787e+06

## Sheet: Fig 2C
5 dpi						6 dpi						7 dpi
Samples	RLUC activity	Avg RLUC	SD	Ttest		Samples	RLUC activity	Avg RLUC	SD	Ttest		Samples	RLUC activity	Avg RLUC	SD	Ttest
PVAWD	169	206.667	59.2818	0.0445616		PVAWD	4605	10258.3	10087.7	0.0349558		PVAWD	1804	1016	736.128	0.0408047
	275			PVAWT vs PVAWD			21905			PVAWT vs PVAWD			898			PVAWT vs PVAWD
	176						4265						346
PVAWT	13137000	1.96791e+07	7.44646e+06			PVAWT	55794200	5.30088e+07	1.76363e+07			PVAWT	178646000	1.49728e+08	5.40548e+07
	27782400						69086700						87366000
	18118000						34145600						183173000
PVAWD	206.667	59.2818
PVAWT	1.96791e+07	7.44646e+06
PVAWD	10258.3	10087.7
PVAWT	5.30088e+07	1.76363e+07
PVAWD	1016	736.128
PVAWT	1.49728e+08	5.40548e+07

## Sheet: Fig 3B
Samples	Normalised RLUC activity	Avg Rluc	SD	TTest
RLUC + pHG-CTRL + GUS	363632	370570	51898.4
	366753
	312861
	439034
RLUC + pHG-RLUC + GUS	22385.7	22684.6	4557.26	0.000957133
	16634.7			(RLUC + pHG-CTRL + GUS) vs (RLUC + pHG-RLUC + GUS)
	27511.6
	24206.3
RLUC + pHG-RLUC + HCProWD	30409.6	29479.2	2532.64	0.0742168
	27851.9			(RLUC + pHG-RLUC + GUS) vs (RLUC + pHG-RLUC + HCProWD)
	27045.1
	32610.3
RLUC + pHG-RLUC- HCProWT	218574	174674	35876.5	0.00424798	0.00363194
	180505			(RLUC + pHG-RLUC + GUS) vs (RLUC + pHG-RLUC + HCProWT)	(RLUC + pHG-RLUC + HCProWD) vs (RLUC + pHG-RLUC + HCProWT)
	131593
	168025

## Sheet: Fig 3C
Samples	YFP + pHG-CTRL + GUS + PVAΔHCPro	YFP + pHG-GFP + GUS + PVAΔHCPro	YFP + pHG-GFP + GUS + HCProWD + PVAΔHCPro	YFP + pHG-GFP + GUS + HCProWT + PVAΔHCPro
	341.208	44.7081	67.2881	267.038
	368.038	54.7881	72.7881	316.538
	370.958	58.0381	78.0381	325.288
	498.878	63.0381	84.7081	357.628
	548.458	64.9581	84.7881	411.788
	688.038	67.2881	84.8781	441.288
	735.708	71.2881	88.0381	555.288
	739.288	74.7081	101.878	722.208
	782.208	75.2081	105.128	778.708
	796.628	76.3781	108.038	780.128
	994.758	93.7081	110.708	798.128
	1078.76	94.5381	116.708	821.758
	1343.16	102.958	127.878	829.558
	1411.46	121.708	132.128	829.758
	1472.86	121.788	136.958	912.858
	1595.86	122.788	183.038	1055.36
Mean	860.391	81.7431	105.187	637.708
SD	413.771	24.9978	29.7303	250.832
Ttest		8.56247e-07	5.18132e-07	7.19664e-08
		(YFP + pHG-CTRL + GUS + PVAΔHCPro) vs (YFP + pHG-GFP + GUS + PVAΔHCPro)	(YFP + pHG-GFP + GUS + PVAΔHCPro) vs (YFP + pHG-GFP + GUS + HCProWD + PVAΔHCPro)	(YFP + pHG-GFP + GUS + PVAΔHCPro) vs (YFP + pHG-GFP + GUS + HCProWT + PVAΔHCPro)
				9.5799e-08
				(YFP + pHG-GFP + GUS + HCProWD + PVAΔHCPro) vs (YFP + pHG-GFP + GUS + HCProWT + PVAΔHCPro)

## Sheet: Fig 3D
Samples	Normalised RLUC activity	Avg Rluc	SD	TTest
PVAΔHCPro + pHG-CTRL + GUS	333346	198391	76542.1
	214672
	215901
	162384
	117830
	146216
PVAΔHCPro + pHG-RLUC + GUS	153.562	131.965	85.6469	0.00143359
	288.911
	73.7387
	45.1889			(PVAΔHCPro + pHG-CTRL + GUS) vs (PVAΔHCPro + pHG-RLUC + GUS)
	108.283
	122.105
PVAΔHCPro + pHG-RLUC + HCProWD	723.05	2543.27	2751.86	0.0799598
	7437.81
	645.782
	3783.25			(PVAΔHCPro + pHG-RLUC + GUS) vs (PVAΔHCPro + pHG-RLUC + HCProWD)
	208.966
	2460.77
PVAΔHCPro + pHG-RLUC + HCProWT	197363	155239	101293	0.0132812	0.0142789
	177881
	322876
	115936			(PVAΔHCPro + pHG-RLUC + GUS) vs (PVAΔHCPro + pHG-RLUC + HCProWT)	(PVAΔHCPro + pHG-RLUC + HCProWD) vs (PVAΔHCPro + pHG-RLUC + HCProWT)
	77713.9
	39665.5

## Sheet: Fig 3G
Sample	P0YFP + HCProWT		P0YFP + HCProWD
	Total granule count per frame
	OD		OD
	0.1	0.3	0.1	0.3
1	69	8	1	2
2	76	9	16	4				OD	Granule count per mm2 (Avg)	SD	Total granule count (Avg)	SD
3	101	19	15	6				P0YFP + HCProWT (0.1)	183.615	100.084	244.667	133.361
4	258	25	24	7				P0YFP + HCProWT (0.3)	72.5453	79.6337	96.6667	106.112
5	269	34	35	16				P0YFP + HCProWD (0.1)	30.7692	25.4109	41	33.86
6	287	67	38	35				P0YFP + HCProWD (0.3)	22.6808	23.1303	30.2222	30.8212
7	351	223	58	47
8	357	237	73	75
9	434	248	109	80
Average	244.667	96.6667	41	30.2222
SD	133.361	106.112	33.86	30.8212
	T-test between HCProWT and HCProWD at 0,1 OD
	0.000363792
	T-test between HCProWT and HCProWD at 0,3 OD
	0.0324221

## Sheet: Fig 6A
Sample	Normalized RLUC activity	Avg RLUC	SD	TTest
PVA ΔHC + pHG-CTRL	77435.4	160973	70032	0.011067	(PVA ΔHC + pHG-CTRL) vs (PVA ΔHC + pHG-VCS)
	185055
	126093
	284708
	144717
	147830
PVA ΔHC + pHG-VCS	1.00192e+06	1.05095e+06	563177
	504126
	732387
	1.40891e+06
	1.99999e+06
	658355
PVA WD + pHG-CTRL	5.51896e+06	2.99327e+06	1.56388e+06	0.932112	(PVA WD + pHG-CTRL) vs (PVA WD + pHG-VCS)	0.00788665	(PVA ΔHC + pHG-CTRL) vs (PVA WD + pHG-CTRL)
	3.44367e+06
	3.46814e+06
	936933
	2.62766e+06
	1.96425e+06
PVA WD + pHG-VCS	6.07346e+06	3.0609e+06	2.09428e+06			0.0899409	(PVA ΔHC + pHG-VCS) vs (PVA WD + pHG-VCS)
	2.96873e+06
	1.02355e+06
	1.3061e+06
	1.87874e+06
	5.1148e+06
PVA WT + pHG-CTRL	6568485	9.89902e+06	4.05237e+06	0.0171277	(PVA WT + pHG-CTRL) vs (PVA WT + pHG-VCS)	0.0184076	(PVA WD + pHG-CTRL) vs (PVA WT + pHG-CTRL)
	1.36283e+07
	4.37279e+06
	1.15766e+07
	14607600
	8.64034e+06
PVA WT + pHG-VCS	1.783e+06	3.02778e+06	1.41526e+06			0.975654	(PVA WD + pHG-VCS) vs (PVA WT + pHG-VCS)	0.0524915	(PVA ΔHC + pHG-VCS) vs (PVA WT + pHG-VCS)
	3.86734e+06
	4.35201e+06
	2.3173e+06
	1.26817e+06
	4.57889e+06

## Sheet: Fig 6B
Sample	Normalized PVA RNA copy number	Mean	SD	Ttest
PVA ΔHC + pHG-CTRL	31851.5	44174.6	14337.2	0.0123316	(PVA ΔHC + pHG-CTRL) vs (PVA ΔHC + pHG-VCS)
	40762.3
	59910.1
PVA ΔHC + pHG-VCS	411905	478714	98329
	432613
	591623
PVA WD + pHG-CTRL	3.58201e+06	3.78873e+06	674309	0.0893671	(PVA WD + pHG-CTRL) vs (PVA WD + pHG-VCS)	0.0108404	(PVA ΔHC + pHG-CTRL) vs (PVA WD + pHG-CTRL)
	4.5422e+06
	3.24198e+06
PVA WD + pHG-VCS	1.29674e+06	1.76884e+06	607011			0.0482362	(PVA ΔHC + pHG-VCS) vs (PVA WD + pHG-VCS)
	1.55623e+06
	2.45356e+06
PVA WT + pHG-CTRL	8.34462e+06	1.09892e+07	2.37167e+06	0.0365966	(PVA WT + pHG-CTRL) vs (PVA WT + pHG-VCS)	0.0368259	(PVA WD + pHG-CTRL) vs (PVA WT + pHG-CTRL)
	1.16954e+07
	1.29275e+07
PVA WT + pHG-VCS	3.02467e+06	2.41467e+06	550374			0.4212	(PVA WD + pHG-VCS) vs (PVA WT + pHG-VCS)	0.0336431	(PVA ΔHC + pHG-VCS) vs (PVA WT + pHG-VCS)
	2.26406e+06
	1.95528e+06

## Sheet: Fig 6C
Sample	Normalized RLUC activity	Mean	SD	Ttest
PVA ΔHC ΔGDD + pHG-CTRL	12987.4	33118.3	37950.6
	9474.61
	76893
PVA WD ΔGDD + pHG-CTRL	5499.12	14772.8	11309	0.534497
	27371.7			(PVA ΔHC ΔGDD + pHG-CTRL) vs (PVA WD ΔGDD + pHG-CTRL)
	11447.6
PVA WT ΔGDD + pHG-CTRL	58761.5	42194.2	30851.3	0.840508	(PVA WD ΔGDD + pHG-CTRL) vs (PVA WT ΔGDD + pHG-CTRL)
	61222.4			(PVA ΔHC ΔGDD + pHG-CTRL) vs (PVA WT ΔGDD + pHG-CTRL)
	6598.52				0.249623
PVA ΔHC ΔGDD + pHG-VCS	18657.7	17880	1303.02
	16375.7
	18606.7
PVA WD ΔGDD + pHG-VCS	31966.9	30722.2	10224.5	0.133504
	19932.3			(PVA ΔHC ΔGDD + pHG-VCS) vs (PVA WD ΔGDD + pHG-VCS)
	40267.4
PVA WT ΔGDD + pHG-VCS	53376.1	46623.7	14217.9	0.0799944	(PVA WD ΔGDD + pHG-VCS) vs (PVA WT ΔGDD + pHG-VCS)
	56207.3			(PVA ΔHC ΔGDD + pHG-VCS) vs (PVA WT ΔGDD + pHG-VCS)
	30287.8				0.363738

[truncated: 7 more sheets: Fig 6D, Fig 7A, Fig 7B, Fig 7C, Fig 7D, Fig 7E, Fig 8A]
